# Supplementary material for: Acid Sphingomyelinase Deficiency Type B Patient-Derived Liver Organoids Reveals Altered Lysosomal Gene Expression and Lipid Homeostasis
Source: Int J Mol Sci. 2023 Aug 10;24(16):12645. doi: 10.3390/ijms241612645 (PMC10454326; doi:10.3390/ijms241612645)
Supplement: Supplementary file 1 [file ijms-24-12645-s001.zip]

Archive with 1 entries (1 files):
- ijms-2517716-supplementary.pdf
